# Supplementary material for: 2-Bromo-N-(4-bromo­phen­yl)acetamide
Source: Acta Crystallogr Sect E Struct Rep Online. 2009 Jul 22;65(Pt 8):o1955. doi: 10.1107/S1600536809028219 (PMC2977473; doi:10.1107/S1600536809028219)
Supplement: Supplementary file 2 [file e-65-o1955-Isup2.hkl]

# 
# h,k,l, Fc-squared, Fo-squared, sigma(Fo-squared) and status flag 
# 
data_I
_shelx_title ' GA31M IN P2(1)/N' 
_shelx_refln_list_code          4 
_shelx_F_calc_maximum      266.97 
_exptl_crystal_F_000       560.00 
_reflns_d_resolution_high  0.8300 
 
loop_ 
 _symmetry_equiv_pos_as_xyz 
 'x, y, z' 
 '-x+1/2, y+1/2, -z+1/2' 
 '-x, -y, -z' 
 'x-1/2, -y-1/2, z-1/2' 
 
_cell_length_a     4.4987 
_cell_length_b    23.1520 
_cell_length_c     9.1098 
_cell_angle_alpha  90.000 
_cell_angle_beta   99.713 
_cell_angle_gamma  90.000 
 
_shelx_F_squared_multiplier     1.000 
 
loop_ 
 _refln_index_h 
 _refln_index_k 
 _refln_index_l 
 _refln_F_squared_calc 
 _refln_F_squared_meas 
 _refln_F_squared_sigma 
 _refln_observed_status 
   2   0   0    15774.24    16007.59     56.52 o 
   4   0   0      562.22      576.33     14.91 o 
   1   1   0     2115.28     2291.04     19.81 o 
   2   1   0      679.26      739.67      5.26 o 
   3   1   0      101.66       99.61      4.90 o 
   4   1   0       80.54      120.77      9.69 o 
   5   1   0      125.65      154.65     12.05 o 
   1   2   0     3351.59     3699.87     19.05 o 
   2   2   0     1311.77     1465.04     12.50 o 
   3   2   0       45.77       49.92      3.76 o 
   4   2   0      211.25      236.28      8.73 o 
   5   2   0       28.30       82.18     12.07 o 
   1   3   0    57608.62    55481.09    270.45 o 
   2   3   0      150.62      141.75      2.35 o 
   3   3   0     3206.18     3228.56     29.63 o 
   4   3   0      241.12      277.71     15.15 o 
   5   3   0       93.82      115.20     12.08 o 
   0   4   0      518.50      507.39      8.96 o 
   1   4   0     1233.58     1254.73     12.37 o 
   2   4   0     1756.66     1825.46      8.07 o 
   3   4   0     1068.34     1096.39     12.23 o 
   4   4   0      202.45      198.66     11.08 o 
   5   4   0       39.71      104.51     26.28 o 
   1   5   0      496.85      534.98     12.32 o 
   2   5   0      892.64     1001.10     13.94 o 
   3   5   0       35.75       47.00      4.09 o 
   4   5   0       11.64       28.04      6.87 o 
   5   5   0       18.25       36.15     18.56 o 
   0   6   0    14337.08    14390.17    169.27 o 
   1   6   0     1070.92     1078.32     15.42 o 
   2   6   0    10191.47    10354.33     68.13 o 
   3   6   0      579.00      580.48     10.51 o 
   4   6   0      233.91      219.76      7.25 o 
   5   6   0       77.60      102.31     18.76 o 
   1   7   0     1448.86     1363.87     15.13 o 
   2   7   0     1733.19     1751.61     19.69 o 
   3   7   0     1429.95     1370.10     22.60 o 
   4   7   0      733.68      812.12     19.11 o 
   5   7   0      116.50      128.67     20.07 o 
   0   8   0     2237.55     2232.84      4.54 o 
   1   8   0      877.59      931.11      7.72 o 
   2   8   0        2.65        1.39      2.91 o 
   3   8   0      256.01      262.11      5.38 o 
   4   8   0       38.20       43.08      8.80 o 
   5   8   0       43.32       79.46     11.38 o 
   1   9   0     3921.51     3811.35     35.02 o 
   2   9   0     3724.27     3761.13     33.50 o 
   3   9   0      473.76      471.96     14.01 o 
   4   9   0      205.85      233.85     10.83 o 
   5   9   0       28.58       28.92     11.02 o 
   0  10   0    11109.24    10274.77     49.62 o 
   1  10   0     1148.74     1129.11     15.45 o 
   2  10   0     1778.08     1708.99     13.00 o 
   3  10   0     2080.96     2059.04     30.11 o 
   4  10   0      160.88      136.16     20.50 o 
   1  11   0      233.71      237.98      3.86 o 
   2  11   0      470.14      507.20      5.09 o 
   3  11   0       42.15       49.30      5.45 o 
   4  11   0        7.39        8.26     12.60 o 
   0  12   0      499.70      486.03     12.15 o 
   1  12   0      833.83      731.69     11.58 o 
   2  12   0       98.21      107.43      4.32 o 
   3  12   0      653.46      639.23     12.99 o 
   4  12   0       62.48       75.90     15.29 o 
   1  13   0     7628.00     6969.13     37.17 o 
   2  13   0     1956.69     1941.13     12.06 o 
   3  13   0      325.89      320.73     10.40 o 
   4  13   0      163.04      206.95     15.58 o 
   0  14   0      173.06      206.86      8.42 o 
   1  14   0       18.01       22.91      2.59 o 
   2  14   0       62.35       46.30      9.10 o 
   3  14   0        0.99        4.62      8.67 o 
   4  14   0      136.61      138.88     10.00 o 
   1  15   0       28.28       40.63      4.66 o 
   2  15   0      153.29      120.81     24.23 o 
   3  15   0        0.80        6.36      7.97 o 
   4  15   0      224.81      236.83     18.78 o 
   0  16   0     6650.12     5664.78    108.62 o 
   1  16   0     1371.17     1335.82      8.95 o 
   2  16   0     2848.83     2781.56     16.48 o 
   3  16   0      198.24      209.62      8.68 o 
   4  16   0      248.18      249.28     11.31 o 
   1  17   0       11.29        5.08      5.07 o 
   2  17   0       77.29       80.92     10.83 o 
   3  17   0       85.88       78.89     12.69 o 
   4  17   0       50.02       56.74     15.22 o 
   0  18   0     1352.83     1389.84     11.27 o 
   1  18   0        9.96       30.44      5.22 o 
   2  18   0      114.09      122.52     11.59 o 
   3  18   0      273.13      249.99     14.15 o 
   4  18   0        1.09        5.33     15.42 o 
   1  19   0     5171.82     4724.97     19.21 o 
   2  19   0       89.18       74.59     12.19 o 
   3  19   0      739.34      787.70     15.96 o 
   0  20   0      113.40      118.70      9.47 o 
   1  20   0      117.39      133.84     11.34 o 
   3  20   0       46.58       48.03     14.36 o 
   1  21   0      609.15      618.37     13.15 o 
   2  21   0       44.11       25.79     13.40 o 
   3  21   0        5.06       22.16     15.27 o 
   0  22   0     4554.97     4387.17     18.97 o 
   1  22   0       40.17       29.34     12.01 o 
   2  22   0      967.02      968.54     16.05 o 
   3  22   0        3.78       10.21     15.89 o 
   1  23   0        6.68        6.11     12.45 o 
   2  23   0       22.99       27.43     14.02 o 
   3  23   0       12.74       23.91     16.36 o 
   0  24   0      260.28      287.92     12.48 o 
   1  24   0        8.32       36.23     13.14 o 
   2  24   0       63.59       69.39     14.93 o 
   1  25   0     1159.81     1128.47     16.56 o 
   2  25   0        2.16        7.72     15.32 o 
   1  26   0       62.23       61.11     14.73 o 
   1  27   0      113.53      114.76     15.78 o 
  -5   0   1       22.06      103.14     17.55 o 
  -3   0   1       15.87       38.62      3.89 o 
  -1   0   1      144.88      180.66      5.74 o 
   1   0   1     2168.97     2659.50      7.74 o 
   3   0   1       42.90       85.67      9.96 o 
   5   0   1        5.23       21.32     17.57 o 
  -5   1   1       50.42       83.96     16.81 o 
  -4   1   1      568.44      632.16     16.97 o 
  -3   1   1     1470.86     1501.25     10.53 o 
  -2   1   1     5114.22     5348.12     16.50 o 
  -1   1   1     1209.40     1285.30      7.93 o 
   1   1   1     2363.78     2803.14     21.46 o 
   2   1   1     3102.82     3260.93     22.77 o 
   3   1   1     2473.77     2680.44     33.19 o 
   4   1   1      201.01      270.49     14.16 o 
   5   1   1       47.77       45.61     40.97 o 
  -5   2   1       69.38      141.69     16.70 o 
  -4   2   1      565.30      554.43     12.42 o 
  -3   2   1     2518.25     2752.86     31.68 o 
  -2   2   1     5597.48     5799.11     41.56 o 
  -1   2   1      119.14      140.33      2.64 o 
   0   2   1     3690.55     3446.77      6.35 o 
   1   2   1       11.32       11.82      1.52 o 
   2   2   1     4629.79     4703.33     21.20 o 
   3   2   1     1686.96     1860.04     11.28 o 
   4   2   1      706.65      762.26     10.68 o 
   5   2   1       65.67      108.27     12.44 o 
  -5   3   1       37.27       70.83     11.11 o 
  -4   3   1       76.36      127.49      9.45 o 
  -3   3   1       27.72       35.22      2.80 o 
  -2   3   1      490.27      527.39      6.57 o 
  -1   3   1      202.12      239.38      3.56 o 
   0   3   1      375.31      448.87     14.11 o 
   1   3   1        4.87       18.39      1.49 o 
   2   3   1       33.50       23.38      1.79 o 
   3   3   1       10.66       13.06      6.76 o 
   4   3   1       13.74        9.87      9.65 o 
   5   3   1        1.89       24.47     16.13 o 
  -5   4   1       33.60       56.44     11.29 o 
  -4   4   1      302.48      332.39     33.29 o 
  -3   4   1     2354.89     2501.54     31.02 o 
  -2   4   1      206.70      207.02      1.77 o 
  -1   4   1    23613.91    25038.15    250.69 o 
   0   4   1     1531.35     1591.59      7.44 o 
   1   4   1     1660.17     1727.98     22.17 o 
   2   4   1      921.27      972.42     16.82 o 
   3   4   1      441.41      495.97      8.81 o 
   4   4   1      275.41      305.73     33.44 o 
   5   4   1       36.47       59.49     12.54 o 
  -5   5   1      136.79      108.30     22.19 o 
  -4   5   1      363.75      416.72     19.83 o 
  -3   5   1     1066.85     1035.26     28.22 o 
  -2   5   1     1403.27     1446.02      6.93 o 
  -1   5   1    14831.10    15416.80     73.97 o 
   0   5   1      994.79     1088.36     17.79 o 
   1   5   1    26154.16    24610.74     44.20 o 
   2   5   1     1458.05     1580.66     32.02 o 
   3   5   1     2624.59     2604.00     15.57 o 
   4   5   1      176.83      217.40      9.74 o 
   5   5   1       81.86       67.70     12.32 o 
  -5   6   1        2.24       23.04     12.51 o 
  -4   6   1      312.10      348.31     10.58 o 
  -3   6   1        4.70        2.99      4.89 o 
  -2   6   1      233.73      266.58      4.54 o 
  -1   6   1       38.70       48.27      3.15 o 
   0   6   1      992.85      984.25      5.86 o 
   1   6   1      661.15      675.67     10.57 o 
   2   6   1      130.84      138.77      2.64 o 
   3   6   1       99.64       77.31      4.20 o 
   4   6   1       27.51       38.32      9.23 o 
   5   6   1       12.68       35.30     12.01 o 
  -5   7   1       36.47       46.66     11.66 o 
  -4   7   1      450.88      483.79     26.62 o 
  -3   7   1       25.76       28.65      5.09 o 
  -2   7   1     6840.95     7057.96     41.82 o 
  -1   7   1       20.05       28.19      1.57 o 
   0   7   1      132.29      144.15      6.81 o 
   1   7   1      349.26      375.08      8.58 o 
   2   7   1        5.18        8.36      2.50 o 
   3   7   1       62.36       57.33      4.15 o 
   4   7   1       44.92       67.10      6.78 o 
   5   7   1       26.74       45.38     31.48 o 
  -5   8   1        4.93       23.72     11.41 o 
  -4   8   1      550.32      496.24     56.15 o 
  -3   8   1      194.63      209.79      5.50 o 
  -2   8   1     8879.06     9148.21    122.16 o 
  -1   8   1     1386.71     1475.46     28.90 o 
   0   8   1    36823.13    36429.09     78.25 o 
   1   8   1     2127.07     2100.65     28.20 o 
   2   8   1    12058.67    11856.07     98.65 o 
   3   8   1      136.14      138.80      4.57 o 
   4   8   1      516.66      509.99     15.75 o 
  -5   9   1       75.01       88.39     11.33 o 
  -4   9   1        3.09       -4.89     14.59 o 
  -3   9   1      664.08      682.49     14.56 o 
  -2   9   1      343.69      352.60      5.14 o 
  -1   9   1     2362.69     2584.29     22.50 o 
   0   9   1        2.21       29.49      2.23 o 
   1   9   1      166.89      135.31      3.48 o 
   2   9   1       46.88       57.05      3.51 o 
   3   9   1      120.09      103.14      5.35 o 
   4   9   1        3.81       15.21      8.99 o 
  -5  10   1       44.82       65.15     11.22 o 
  -4  10   1       19.39       26.49      9.05 o 
  -3  10   1      704.04      707.63     12.91 o 
  -2  10   1      186.48      173.17      5.05 o 
  -1  10   1     1453.23     1520.72     22.11 o 
   0  10   1     1917.14     1936.90     25.21 o 
   1  10   1      151.69      149.76      2.14 o 
   2  10   1       66.68       70.71      3.16 o 
   3  10   1       41.16       41.44      4.41 o 
   4  10   1       17.99       36.08     15.53 o 
  -4  11   1       42.74       47.23      9.48 o 
  -3  11   1     3333.98     3340.59     34.32 o 
  -2  11   1      112.53      130.02      5.99 o 
  -1  11   1    17121.47    15784.29     74.92 o 
   0  11   1       41.65       50.48      5.71 o 
   1  11   1    21213.54    20156.62    203.77 o 
   2  11   1      186.28      197.05      6.57 o 
   3  11   1     3012.83     2979.31     30.78 o 
   4  11   1       38.35       57.20     15.43 o 
  -4  12   1      427.65      427.68     16.11 o 
  -3  12   1      269.34      293.23     12.23 o 
  -2  12   1      440.19      465.39      5.89 o 
  -1  12   1      207.02      188.20      3.25 o 
   0  12   1     2776.96     2988.18     18.23 o 
   1  12   1      143.53      172.59      5.06 o 
   2  12   1       83.60       87.60      6.29 o 
   3  12   1       15.28       17.14      8.23 o 
   4  12   1      224.29      278.83     16.29 o 
  -4  13   1       10.32       17.59      9.39 o 
  -3  13   1      259.41      272.12     13.49 o 
  -2  13   1       16.22       26.41      5.51 o 
  -1  13   1     1914.54     1768.59     15.20 o 
   0  13   1       96.34      184.90     12.45 o 
   1  13   1     1619.46     1637.69     16.56 o 
   2  13   1       45.34       48.71      6.63 o 
   3  13   1       19.77       15.02      8.09 o 
   4  13   1        0.20       30.91     16.23 o 
  -4  14   1       49.01       51.18      9.99 o 
  -3  14   1      191.22      170.39      7.49 o 
  -2  14   1     4189.41     3426.91    546.26 o 
  -1  14   1     1155.79     1037.40     26.81 o 
   0  14   1    13132.95    12753.33     46.10 o 
   1  14   1       52.95       46.74      3.14 o 
   2  14   1     6918.12     6911.07     35.39 o 
   3  14   1       16.22       19.91      8.18 o 
   4  14   1      200.90      239.37     17.30 o 
  -4  15   1      267.47      290.13     10.94 o 
  -3  15   1      476.92      463.92     24.94 o 
  -2  15   1      917.37      932.86     11.91 o 
  -1  15   1       75.65       73.45      4.91 o 
   0  15   1      445.54      537.35     15.80 o 
   1  15   1        7.98        7.40      3.77 o 
   2  15   1       36.08       33.79      6.80 o 
   3  15   1      521.11      543.86      9.62 o 
   4  15   1      103.09      119.62     13.52 o 
  -4  16   1       22.31       29.47     14.17 o 
  -3  16   1        9.22        7.00     12.40 o 
  -2  16   1       17.52       15.22     10.47 o 
  -1  16   1      170.28      184.24      5.46 o 
   0  16   1     1819.27     1815.37     55.62 o 
   1  16   1       10.22       27.26      5.30 o 
   2  16   1      132.29       91.82      6.74 o 
   3  16   1       63.29       78.93     15.52 o 
   4  16   1        0.60       17.47     15.13 o 
  -4  17   1       45.27       56.28     14.76 o 
  -3  17   1       81.86      103.53     12.72 o 
  -2  17   1     1117.59     1049.47     13.45 o 
  -1  17   1     3836.03     3594.63     55.35 o 
   0  17   1       49.07       74.32     11.09 o 
   1  17   1     4268.86     3350.99    364.77 o 
   2  17   1      442.93      407.01     13.16 o 
   3  17   1      284.41      313.14      9.76 o 
   4  17   1       18.66       21.80     16.62 o 
  -4  18   1      232.26      258.31     16.14 o 
  -3  18   1      684.27      693.68     15.26 o 
  -2  18   1      121.48      145.48     12.16 o 
  -1  18   1      930.88      704.69    116.89 o 
   0  18   1      852.00      839.26     19.86 o 
   1  18   1      204.68      173.11     24.73 o 
   2  18   1      557.98      563.30     13.97 o 
   3  18   1      392.70      407.93     15.09 o 
  -3  19   1       34.02       16.21     13.94 o 
  -2  19   1       95.55      128.12     12.11 o 
  -1  19   1      150.59      127.37     24.40 o 
   0  19   1       30.35       54.53      6.54 o 
   1  19   1      322.65      333.60     11.95 o 
   2  19   1       69.20       95.98     12.95 o 
   3  19   1       49.92       68.91     14.41 o 
  -3  20   1      465.50      443.31     15.65 o 
  -2  20   1       55.52       55.59     13.20 o 
  -1  20   1      214.10      209.67     11.38 o 
   0  20   1     1311.92     1246.54     26.73 o 
   1  20   1      122.50       94.02     11.73 o 
   2  20   1      201.68      227.51     13.91 o 
   3  20   1      113.62      115.49     14.64 o 
  -3  21   1      358.93      401.69     16.48 o 
  -2  21   1      919.49      885.64     15.60 o 
  -1  21   1      589.50      617.62     13.35 o 
   0  21   1       29.35       40.73      7.25 o 
   1  21   1      622.93      680.01     13.55 o 
   2  21   1      739.48      793.54     16.01 o 
   3  21   1      481.41      538.44     16.23 o 
  -3  22   1       29.78       38.00     15.52 o 
  -2  22   1       51.08       48.39     13.83 o 
  -1  22   1      184.79      188.90     12.69 o 
   0  22   1       10.84       19.04      7.68 o 
   1  22   1       10.58       25.77     12.54 o 
   2  22   1      214.44      238.99     14.54 o 
   3  22   1       21.39       43.21     15.74 o 
  -3  23   1        0.60       13.09     16.53 o 
  -2  23   1      494.80      468.46     15.64 o 
  -1  23   1        0.35        3.57     12.69 o 
   0  23   1       78.89       88.43      7.84 o 
   1  23   1        5.35       17.94     12.82 o 
   2  23   1      143.67      134.17     14.21 o 
  -2  24   1      557.08      585.05     16.52 o 
  -1  24   1      245.30      253.05     13.97 o 
   0  24   1      589.67      601.47     14.06 o 
   1  24   1       51.33       49.14     12.99 o 
   2  24   1      764.14      801.23     17.01 o 
  -2  25   1       78.63       94.05     15.99 o 
  -1  25   1        0.80       -4.12     13.80 o 
   0  25   1       16.21       23.68      8.55 o 
   1  25   1        0.02        7.76     14.08 o 
   2  25   1        4.93       20.09     15.33 o 
  -1  26   1      299.02      289.65     15.09 o 
   0  26   1      267.64      317.35      9.83 o 
   1  26   1       24.87       13.95     14.74 o 
  -1  27   1      541.29      568.88     16.04 o 
   0  27   1        0.16       10.59     15.73 o 
   1  27   1      803.04      839.44     17.57 o 
  -4   0   2       30.47       35.22     13.20 o 
  -2   0   2     6136.33     6140.12      9.77 o 
   0   0   2    71273.77    75016.37    152.85 o 
   2   0   2    13770.53    13530.34     91.66 o 
   4   0   2      659.07      674.24     15.12 o 
  -5   1   2      127.83      149.26     16.49 o 
  -4   1   2      241.18      292.98     10.06 o 
  -3   1   2      642.56      668.51     10.82 o 
  -2   1   2     3585.94     3698.73     16.29 o 
  -1   1   2       15.03       18.72      1.45 o 
   0   1   2     6159.15     6370.58      8.10 o 
   1   1   2      665.60      803.13     20.12 o 
   2   1   2      148.38      195.81      4.46 o 
   3   1   2       44.13       39.82      7.09 o 
   4   1   2        9.83       49.97      9.39 o 
   5   1   2       76.03       60.19     12.05 o 
  -5   2   2       66.23      102.48     16.44 o 
  -4   2   2      239.41      253.38     15.40 o 
  -3   2   2      106.12      114.52      7.54 o 
  -2   2   2       15.35       19.72      1.76 o 
  -1   2   2      196.36      245.11      7.63 o 
   0   2   2     2765.75     2883.16     37.37 o 
   1   2   2       41.19       66.07      6.16 o 
   2   2   2     1216.32     1319.49     15.17 o 
   3   2   2       31.84       27.72      7.07 o 
   4   2   2       43.68       59.82      9.54 o 
   5   2   2        0.34       19.78     18.96 o 
  -5   3   2        0.18       19.04     15.84 o 
  -4   3   2      231.01      227.73      9.92 o 
  -3   3   2      794.36      738.04     11.09 o 
  -2   3   2      443.97      444.71      3.84 o 
  -1   3   2    47916.70    49897.44    421.93 o 
   0   3   2      297.22      340.69      4.17 o 
   1   3   2    27298.61    27819.25    509.89 o 
   2   3   2       37.18       48.14      3.70 o 
   3   3   2     3075.48     2996.69     28.68 o 
   4   3   2       35.79       53.87      9.32 o 
   5   3   2       88.22       92.59     25.50 o 
  -5   4   2      210.32      237.18     15.71 o 
  -4   4   2      485.93      527.80     15.82 o 
  -3   4   2     2599.63     2648.48     53.75 o 
  -2   4   2      714.19      739.29      9.66 o 
  -1   4   2    17266.56    18079.54    153.56 o 
   0   4   2      579.45      641.00     24.07 o 
   1   4   2      965.81     1080.13     37.58 o 
   2   4   2      607.88      584.24     19.66 o 
   3   4   2      193.59      205.54      8.06 o 
   4   4   2      431.34      501.63     10.30 o 
   5   4   2        8.80       59.85     30.70 o 
  -5   5   2       98.30      116.60     16.00 o 
  -4   5   2        3.64       14.25     10.22 o 
  -3   5   2       29.16       40.16      4.77 o 
  -2   5   2     3998.44     4310.21     38.95 o 
  -1   5   2      333.64      374.49     12.92 o 
   0   5   2      354.22      433.03      3.51 o 
   1   5   2     6653.80     6874.59     13.81 o 
   2   5   2      525.23      573.09     12.71 o 
   3   5   2        0.63        5.12      8.83 o 
   4   5   2        0.16        8.60      9.41 o 
  -5   6   2       49.69       49.56     16.11 o 
  -4   6   2       57.25       70.39      9.75 o 
  -3   6   2     1315.78     1365.88     38.94 o 
  -2   6   2     6896.65     7213.94     82.31 o 
  -1   6   2     1931.90     1968.13     35.03 o 
   0   6   2    16707.88    17210.66    585.73 o 
   1   6   2       73.16       83.23      5.37 o 
   2   6   2     6943.48     6680.16     71.58 o 
   3   6   2      316.77      379.07      6.01 o 
   4   6   2      634.98      695.10     10.95 o 
  -5   7   2        2.89       -3.77     16.33 o 
  -4   7   2     1240.21     1309.95     32.85 o 
  -3   7   2     1392.14     1320.66     32.05 o 
  -2   7   2     5168.79     5151.53     38.33 o 
  -1   7   2     2851.32     3040.58     10.31 o 
   0   7   2     5105.24     5136.92     16.25 o 
   1   7   2     2028.07     1955.14     30.85 o 
   2   7   2      567.23      565.28     18.64 o 
   3   7   2      496.24      504.44     19.18 o 
   4   7   2      168.08      183.70      9.86 o 
  -5   8   2       55.73       44.08     17.34 o 
  -4   8   2       31.56       64.01     11.91 o 
  -3   8   2      282.82      317.20     11.32 o 
  -2   8   2        1.00        7.21      6.19 o 
  -1   8   2     1619.34     1646.19    126.62 o 
   0   8   2     1860.03     1999.95     17.71 o 
   1   8   2      751.11      745.25     32.43 o 
   2   8   2      282.77      297.49     12.25 o 
   3   8   2       83.59       68.39      5.71 o 
   4   8   2       67.41       73.81      9.46 o 
  -4   9   2       46.08       64.24      9.68 o 
  -3   9   2      708.69      726.47     21.57 o 
  -2   9   2     3673.58     3717.03    173.20 o 
  -1   9   2     1665.59     1650.72     95.65 o 
   0   9   2      750.04      701.23     18.66 o 
   1   9   2     6853.56     6209.96     54.71 o 
   2   9   2      385.94      392.16     13.06 o 
   3   9   2      656.36      675.73      6.72 o 
   4   9   2      176.77      227.54     16.67 o 
  -5  10   2       44.32      108.58     56.99 o 
  -4  10   2       86.57       91.48     10.17 o 
  -3  10   2     1916.21     1938.76     24.87 o 
  -2  10   2     1994.31     1840.52     82.22 o 
  -1  10   2     2434.84     2092.94     93.34 o 
   0  10   2     8501.75     7900.37     13.13 o 
   1  10   2       37.70       30.11      2.48 o 
   2  10   2     1911.44     1833.31     23.54 o 
   3  10   2      607.57      619.47     21.73 o 
   4  10   2      443.14      489.86     17.53 o 
  -4  11   2        2.60        2.66      9.78 o 
  -3  11   2        0.39        5.92     10.08 o 
  -2  11   2       52.51       65.40      5.06 o 
  -1  11   2      801.02      780.81     68.44 o 
   0  11   2      736.12      700.11     10.65 o 
   1  11   2       28.68       25.07      2.67 o 
   2  11   2      433.07      408.23      7.25 o 
   3  11   2       38.39       23.23      8.30 o 
   4  11   2        3.93       14.97     16.77 o 
  -4  12   2       31.63       40.39      9.88 o 
  -3  12   2     1169.49     1086.41     15.05 o 
  -2  12   2      171.85      168.68      6.23 o 
  -1  12   2     3670.12     3362.87     35.69 o 
   0  12   2     1517.84     1517.46     22.43 o 
   1  12   2       26.47       38.98      4.80 o 
   2  12   2      125.54      113.36      7.05 o 
   3  12   2      181.73      168.10      8.92 o 
   4  12   2       48.92       48.42     16.98 o 
  -4  13   2       93.50      114.68      9.73 o 
  -3  13   2      366.37      340.68     16.48 o 
  -2  13   2     3191.42     2693.92    418.48 o 
  -1  13   2     6374.46     5684.13     89.22 o 
   0  13   2       37.00       32.12      2.61 o 
   1  13   2     5918.67     5794.42     14.98 o 
   2  13   2      540.94      476.12     28.17 o 
   3  13   2     1166.34     1175.55     56.02 o 
   4  13   2      184.22      213.27     17.73 o 
  -4  14   2      107.58      108.48     12.10 o 
  -3  14   2       80.10       67.72      6.44 o 
  -2  14   2       63.11       67.22      9.36 o 
  -1  14   2       64.02       75.54      4.94 o 
   0  14   2      171.42      179.43      7.41 o 
   1  14   2       55.77       78.73      6.17 o 
   2  14   2        1.61        9.02      7.24 o 
   3  14   2        1.06        3.07      8.97 o 
   4  14   2       20.01        9.99     16.88 o 
  -4  15   2      492.28      445.28     24.67 o 
  -2  15   2     1601.78     1493.85     13.24 o 
  -1  15   2        1.11        1.90      5.12 o 
   0  15   2     2114.05     2112.59      8.69 o 
   1  15   2      103.30      113.98      4.83 o 
   2  15   2        0.90        0.37      7.84 o 
   3  15   2       62.20       43.50      9.28 o 
   4  15   2        9.14       17.95     16.54 o 
  -4  16   2       43.70       34.39     14.41 o 
  -3  16   2      176.58      176.10     11.97 o 
  -2  16   2     2872.26     2758.14     16.29 o 
  -1  16   2      956.16      907.47     22.02 o 
   0  16   2     5994.03     5821.34     73.58 o 
   1  16   2      159.22      120.72     10.15 o 
   2  16   2     1977.21     2017.94    134.66 o 
   3  16   2      202.31      187.49     18.79 o 
   4  16   2      214.96      270.09     31.52 o 
  -4  17   2       64.82       54.89     14.89 o 
  -3  17   2      216.23      188.96     12.55 o 
  -2  17   2       58.25       64.76     10.98 o 
  -1  17   2        8.86        3.73      5.75 o 
   0  17   2       15.72       55.82      6.25 o 
   1  17   2      163.31      144.75     11.78 o 
   2  17   2       14.42        7.52      8.05 o 
   3  17   2       15.03        4.24      9.51 o 
  -4  18   2        3.07        3.73     15.26 o 
  -3  18   2      299.15      271.68     13.51 o 
  -2  18   2        0.46       -4.46     11.45 o 
  -1  18   2     1465.27     1216.78     79.99 o 
   0  18   2      499.51      522.55      9.46 o 
   1  18   2      683.57      695.94     12.99 o 
   2  18   2       42.13       64.97     13.21 o 
   3  18   2        7.31       -4.19      9.84 o 
  -3  19   2      297.48      285.75     13.92 o 
  -2  19   2       28.27       32.64     11.94 o 
  -1  19   2     2761.12     2227.51    349.95 o 
   0  19   2       29.49       26.55      6.85 o 
   1  19   2     2714.58     2642.18     17.99 o 
   2  19   2       74.71       72.75     13.23 o 
   3  19   2      604.52      662.94     17.43 o 
  -3  20   2       56.69       42.05     14.42 o 
  -2  20   2      196.93      164.10     12.17 o 
  -1  20   2        9.21        8.03     11.26 o 
   0  20   2       17.08       15.81      6.99 o 
   1  20   2      107.08      108.59     12.15 o 
   2  20   2       53.66       36.97     13.58 o 
   3  20   2        2.09        0.98     15.73 o 
  -2  21   2      250.31      186.14     13.20 o 
  -1  21   2      336.92      393.30     12.69 o 
   0  21   2      299.69      348.52     21.49 o 
   1  21   2      268.54      314.71     13.55 o 
   2  21   2        5.14       -4.92     14.42 o 
   3  21   2       12.60       40.49     17.03 o 
  -2  22   2      446.88      463.21     14.18 o 
  -1  22   2      144.96      123.79     12.23 o 
   0  22   2     2644.04     2566.35     44.18 o 
   1  22   2      158.70      152.95     13.37 o 
   2  22   2      825.06      899.74     17.92 o 
  -3  23   2       66.96       59.21     15.61 o 
  -2  23   2      130.12      121.03     14.52 o 
  -1  23   2       19.17       12.31     12.43 o 
   0  23   2      117.14      146.34      8.68 o 
   1  23   2       10.15       -1.74     13.84 o 
   2  23   2        3.37        0.00     15.56 o 
  -2  24   2       51.40       39.01     14.81 o 
  -1  24   2       26.47       10.83     13.42 o 
   0  24   2      396.79      454.48     19.01 o 
   1  24   2        2.00       23.14     14.28 o 
   2  24   2       57.09       93.96     16.54 o 
  -2  25   2       92.10       89.87     15.17 o 
  -1  25   2      776.48      759.27     16.14 o 
   0  25   2       38.33       54.90      9.11 o 
   1  25   2      940.62      938.73     17.64 o 
  -1  26   2      182.56      174.69     14.89 o 
   0  26   2        4.55       31.92     13.99 o 
   1  26   2        3.43       34.63     16.11 o 
  -1  27   2       51.15       53.86     15.24 o 
   0  27   2        3.05       11.87     11.77 o 
  -5   0   3      161.91      210.60     17.30 o 
  -3   0   3       67.16       57.36     18.31 o 
  -1   0   3      516.85      533.98      8.57 o 
   1   0   3       99.50       98.16      5.49 o 
   3   0   3      603.74      559.66     12.03 o 
  -5   1   3       38.71       54.06     12.38 o 
  -4   1   3      655.81      648.70     25.82 o 
  -3   1   3     1426.10     1065.97    142.95 o 
  -2   1   3     7187.62     6915.74     32.71 o 
  -1   1   3     2050.36     2118.25     35.45 o 
   0   1   3     8259.06     7956.07     75.28 o 
   1   1   3     4108.98     4159.43     12.08 o 
   2   1   3       19.47       29.24      5.60 o 
   3   1   3     1116.50     1134.57      9.58 o 
   4   1   3       30.07       38.88      9.82 o 
  -5   2   3       72.73       86.49     12.41 o 
  -4   2   3      174.19      141.05     10.04 o 
  -3   2   3     1608.62     1613.08     17.27 o 
  -2   2   3     3753.46     3647.07     25.47 o 
  -1   2   3     5723.33     5936.08     41.92 o 
   0   2   3    14488.51    14387.97    384.83 o 
   1   2   3       13.68       19.71      4.81 o 
   2   2   3     5989.65     6271.72     29.63 o 
   3   2   3        3.94        1.09      7.34 o 
   4   2   3      385.56      468.25     12.42 o 
  -5   3   3       39.51       80.04     26.68 o 
  -4   3   3      105.81      143.20     10.25 o 
  -3   3   3        8.22        3.05      5.15 o 
  -2   3   3       59.27       64.06      2.19 o 
  -1   3   3        4.88        2.71      2.49 o 
   0   3   3       34.78       38.54      8.14 o 
   1   3   3     1919.80     1901.37      8.71 o 
   2   3   3      196.02      200.73      6.10 o 
   3   3   3       37.12       37.30      7.57 o 
   4   3   3       49.03       47.64      9.64 o 
  -5   4   3       79.06       48.87     18.92 o 
  -4   4   3      186.03      214.76     10.68 o 
  -3   4   3     3965.66     3985.86     37.89 o 
  -2   4   3      509.63      511.63     15.83 o 
  -1   4   3    10491.73    10274.24     28.45 o 
   0   4   3      215.81      228.52      5.54 o 
   1   4   3     2365.95     2568.19     76.33 o 
   2   4   3     1460.80     1476.90     20.12 o 
   3   4   3        6.52       14.49      7.40 o 
   4   4   3       75.62      106.75     18.52 o 
  -5   5   3      128.42       94.74     21.06 o 
  -4   5   3      211.19      228.48     10.76 o 
  -3   5   3      576.21      536.50     16.35 o 
  -2   5   3     1236.29     1292.14     20.43 o 
  -1   5   3     8514.52     8540.46     78.15 o 
   0   5   3      642.34      587.26      7.07 o 
   1   5   3    13055.45    13623.55    960.40 o 
   2   5   3      139.16      102.40      8.31 o 
   3   5   3     2451.52     2547.85     40.36 o 
   4   5   3        7.07       19.82      9.77 o 
  -5   6   3       11.10        6.68     19.92 o 
  -4   6   3      229.81      301.44     11.60 o 
  -3   6   3      108.98      103.78      7.88 o 
  -2   6   3       31.35       44.42      4.28 o 
  -1   6   3      224.08      246.06      7.31 o 
   0   6   3      158.18      148.74      4.15 o 
   1   6   3       23.09       20.08      3.60 o 
   2   6   3      273.84      269.38      7.79 o 
   3   6   3      166.71      152.32      8.31 o 
   4   6   3        9.90       20.61     12.34 o 
  -5   7   3       56.05       44.95     18.85 o 
  -4   7   3      669.22      673.95     17.53 o 
  -3   7   3       46.90       66.65      5.87 o 
  -2   7   3    11940.52    12315.99    242.04 o 
  -1   7   3      510.99      540.29      7.68 o 
   0   7   3     2508.37     2503.75      7.60 o 
   1   7   3       82.24      119.17      3.41 o 
   2   7   3      284.46      290.66     10.49 o 
   3   7   3      201.37      217.92     12.40 o 
   4   7   3       19.55       41.35     11.70 o 
  -5   8   3        2.91       -3.18     17.74 o 
  -4   8   3       50.41       45.32     15.02 o 
  -3   8   3      102.87      128.91      7.10 o 
  -2   8   3      935.05      950.23     30.98 o 
  -1   8   3     1266.36     1439.50     19.95 o 
   0   8   3    15277.76    14571.12     29.86 o 
   1   8   3      240.40      252.74     10.57 o 
   2   8   3     6355.69     6058.31    103.23 o 
   3   8   3      335.90      345.01      7.76 o 
   4   8   3      345.70      363.69     16.77 o 
  -5   9   3      138.35      115.12     18.19 o 
  -4   9   3      117.95      121.76     15.38 o 
  -3   9   3     1567.77     1537.82     35.75 o 
  -2   9   3      150.18      152.73      7.86 o 
  -1   9   3      917.62      986.64     51.40 o 
   0   9   3        3.50        3.82      4.02 o 
   1   9   3      153.25      128.90     10.00 o 
   2   9   3      464.68      435.53     20.76 o 
   3   9   3        1.67        8.04     10.61 o 
   4   9   3        0.73        3.23     16.48 o 
  -5  10   3       78.98      107.49     18.30 o 
  -4  10   3      177.76      197.63     15.14 o 
  -3  10   3     1524.19     1413.07     10.03 o 
  -2  10   3       62.88       69.27      7.88 o 
  -1  10   3     1646.66     1595.03      6.42 o 
   0  10   3      606.13      662.38      8.46 o 
   1  10   3      587.92      608.24      9.71 o 
   2  10   3      135.37      115.12      9.87 o 
   3  10   3       21.38       19.44      8.66 o 
   4  10   3       88.36       78.50     16.94 o 
  -4  11   3       62.38       54.73     14.68 o 
  -3  11   3       94.27       86.39      9.52 o 
  -2  11   3       56.64       37.01      8.11 o 
  -1  11   3     4712.27     4660.82     10.40 o 
   0  11   3      415.72      408.39      5.16 o 
   1  11   3    11462.31    11172.42     95.94 o 
   2  11   3       88.88       83.27      7.68 o 
   3  11   3     1243.29     1254.58    115.29 o 
   4  11   3       58.29       38.23     16.99 o 
  -4  12   3      508.70      468.29     17.43 o 
  -3  12   3      849.42      796.45     11.99 o 
  -2  12   3      455.28      434.14      9.87 o 
  -1  12   3      734.50      619.20     45.03 o 
   0  12   3      156.46      156.65     22.89 o 
   1  12   3      389.47      374.88      5.39 o 
   2  12   3        9.25       20.72      7.92 o 
   3  12   3       16.53        3.92      9.56 o 
   4  12   3      105.25      117.25     17.48 o 
  -4  13   3      148.50      144.22     10.25 o 
  -3  13   3      166.02      170.53     10.97 o 
  -2  13   3       22.56       13.80      8.96 o 
  -1  13   3      994.67      890.97     55.67 o 
   0  13   3      271.72      295.09     10.21 o 
   1  13   3      846.15      851.98     24.39 o 
   2  13   3       32.48       58.19      8.18 o 
   3  13   3       67.75       51.34     19.51 o 
   4  13   3       24.65       27.44     17.59 o 
  -4  14   3        0.10        4.83      9.86 o 
  -3  14   3      196.99      148.77     11.10 o 
  -2  14   3      663.63      682.53     11.67 o 
  -1  14   3     1206.67     1081.04     49.12 o 
   0  14   3     6843.04     6321.99     52.36 o 
   1  14   3      184.33      183.53      8.63 o 
   2  14   3     3319.43     3124.62    382.35 o 
   3  14   3       49.73       29.30     12.06 o 
   4  14   3      297.03      272.85     17.91 o 
  -4  15   3      371.57      321.75     10.98 o 
  -3  15   3      302.28      331.75     12.53 o 
  -2  15   3     1278.67     1193.35     13.57 o 
  -1  15   3      167.31      144.06      5.86 o 
   0  15   3      641.91      665.40     31.82 o 
   1  15   3       10.06       11.74      6.06 o 
   2  15   3        2.08        7.00      8.70 o 
   3  15   3      240.69      222.13     28.52 o 
   4  15   3        7.60        5.64     16.70 o 
  -4  16   3       51.47       32.87     10.47 o 
  -3  16   3        0.02       -4.06     12.26 o 
  -2  16   3      108.58      114.96     11.17 o 
  -1  16   3       40.03       45.94      6.99 o 
   0  16   3     1561.61     1628.05     65.42 o 
   1  16   3       24.32       46.82      5.31 o 
   2  16   3      592.23      566.70     72.40 o 
   3  16   3       43.25       37.43     10.53 o 
  -4  17   3       79.99       37.71     10.76 o 
  -2  17   3     1352.76     1370.71     14.63 o 
  -1  17   3     1653.47     1595.70     26.79 o 
   0  17   3      455.63      477.11     20.54 o 
   1  17   3     4033.62     2854.87    177.07 o 
   2  17   3       53.70       61.03      9.49 o 
   3  17   3      531.02      540.92     62.96 o 
  -4  18   3      157.74      134.61     14.49 o 
  -3  18   3      720.93      703.68     15.06 o 
  -2  18   3      304.02      353.22     12.62 o 
  -1  18   3     1711.78     1585.91      9.41 o 
   0  18   3      126.47      130.17     17.64 o 
   1  18   3        3.06       17.24     12.64 o 
   2  18   3      690.64      640.91    104.13 o 
   3  18   3      108.12       84.03     15.33 o 
  -3  19   3        1.24        2.68     13.60 o 
  -2  19   3      195.00      213.27     12.90 o 
  -1  19   3      147.95      152.59      7.00 o 
   0  19   3      303.18      336.25     21.58 o 
   1  19   3      622.13      639.67     14.37 o 
   2  19   3      122.00      141.45     15.44 o 
   3  19   3       48.94       61.38     16.01 o 
  -3  20   3      696.92      606.08     15.92 o 
  -2  20   3       77.23       92.74     13.13 o 
  -1  20   3     1111.26      923.84    131.70 o 
   0  20   3      615.39      595.45     38.44 o 
   1  20   3       25.91       33.77     14.08 o 
   2  20   3      485.67      484.55     16.86 o 
   3  20   3        0.24        3.33     17.12 o 
  -3  21   3      152.01      155.67     14.84 o 
  -2  21   3     1017.83      937.01     15.60 o 
  -1  21   3      633.62      616.63     13.01 o 
   0  21   3      397.46      417.00     21.87 o 
   1  21   3     1023.13      994.65     16.71 o 
   2  21   3      186.12      185.20     16.84 o 
  -3  22   3       50.71       47.34     15.26 o 
  -2  22   3        2.09        1.53     13.34 o 
  -1  22   3      263.36      228.35     12.14 o 
   0  22   3        2.04       19.35     14.50 o 
   1  22   3        0.11        7.47     14.47 o 
   2  22   3       24.18       30.57     16.02 o 
  -2  23   3      551.26      512.16     15.31 o 
  -1  23   3       21.74       -2.55     12.31 o 
   0  23   3      345.64      391.08     34.64 o 
   1  23   3        0.87       -2.56     14.78 o 
   2  23   3        3.28       -3.12     17.23 o 
  -2  24   3      272.57      293.68     15.57 o 
  -1  24   3      310.60      276.09     13.54 o 
   0  24   3      826.40      879.39     33.15 o 
   2  24   3      474.24      516.55     18.74 o 
  -2  25   3       93.00       74.23     14.64 o 
   0  25   3       14.74       32.19     16.95 o 
   1  25   3        0.08       -2.90     15.44 o 
  -1  26   3      368.48      315.99     14.81 o 
   0  26   3       29.36       55.23     15.54 o 
   1  26   3       47.06       41.83     16.85 o 
  -4   0   4      373.44      444.02     15.86 o 
  -2   0   4     1554.51     1601.37     39.01 o 
   0   0   4     6894.85     6237.29     15.75 o 
   2   0   4     8051.72     7073.71     21.70 o 
   4   0   4      284.31      320.35     14.83 o 
  -5   1   4      125.96      120.65     31.44 o 
  -4   1   4      216.37      222.81     31.97 o 
  -3   1   4     1295.89     1059.57    117.83 o 
  -2   1   4     3389.46     3282.29     34.23 o 
  -1   1   4       74.39       77.74      5.12 o 
   0   1   4      707.15      749.09     16.95 o 
   1   1   4      228.58      244.52      5.10 o 
   2   1   4      131.01      128.02     10.88 o 
   3   1   4      160.71      147.26      8.00 o 
   4   1   4       11.17       29.22     10.07 o 
  -5   2   4       60.90       92.85     30.02 o 
  -4   2   4      219.04      230.35     26.13 o 
  -3   2   4      110.23      112.64      8.69 o 
  -2   2   4      644.55      596.86      3.20 o 
  -1   2   4     1654.64     1601.36     35.33 o 
   0   2   4     2751.74     3015.08     34.12 o 
   1   2   4      458.36      508.40      7.76 o 
   2   2   4       37.50       37.09      9.97 o 
   3   2   4       61.80       70.97     17.09 o 
   4   2   4        0.37        3.14      9.90 o 
  -5   3   4       73.85      108.84     14.36 o 
  -4   3   4      156.23      155.55     14.31 o 
  -3   3   4       41.82       45.28      8.18 o 
  -2   3   4      911.05      865.05     11.92 o 
  -1   3   4     5208.11     5209.00     30.12 o 
   0   3   4      426.09      381.83     11.37 o 
   1   3   4    10943.43    10191.13     20.22 o 
   2   3   4       23.22       14.56      6.96 o 
   3   3   4     2156.39     2073.04     11.32 o 
   4   3   4       25.65       22.09     11.73 o 
  -5   4   4      122.36      133.10     22.07 o 
  -4   4   4      576.21      607.10     12.61 o 
  -3   4   4     1684.96     1552.90     30.21 o 
  -2   4   4     1422.28     1396.21     29.94 o 
  -1   4   4     7665.53     7506.27     63.30 o 
   0   4   4       64.61       70.48     14.49 o 
   1   4   4      880.44      941.34      8.83 o 
   2   4   4       19.77       18.76      4.45 o 
   3   4   4       54.74       93.45     20.14 o 
   4   4   4      379.69      383.00     23.50 o 
  -5   5   4       16.64       22.49     29.31 o 
  -4   5   4      147.07      171.75     11.40 o 
  -3   5   4      120.05      122.75      8.61 o 
  -2   5   4      468.88      460.80     19.14 o 
  -1   5   4      256.25      265.83      9.09 o 
   0   5   4      253.43      290.42      6.58 o 
   1   5   4     2011.50     2166.53     11.35 o 
   2   5   4      216.85      142.28     13.22 o 
   3   5   4      123.87      119.11      7.31 o 
   4   5   4      110.88      100.32     25.06 o 
  -5   6   4        4.25       45.07     19.47 o 
  -4   6   4        0.15        7.49     11.31 o 
  -3   6   4     1116.57      986.00     29.42 o 
  -2   6   4     1575.37     1620.81     24.84 o 
  -1   6   4     4783.21     4727.32     36.77 o 
   0   6   4     9705.74    10520.55    277.60 o 
   1   6   4     1159.34     1156.94      9.48 o 
   2   6   4     2383.75     2039.52    165.32 o 
   3   6   4       32.58       36.10      9.35 o 
   4   6   4      631.91      649.50     75.92 o 
  -5   7   4       14.46       69.66     20.58 o 
  -4   7   4      594.71      597.89     33.04 o 
  -3   7   4      525.44      515.01     26.64 o 
  -2   7   4     6071.05     5960.49    172.30 o 
  -1   7   4     1834.00     1946.31     99.20 o 
   0   7   4     6662.70     6878.22    109.01 o 
   1   7   4      608.45      556.86     53.02 o 
   2   7   4        1.19        3.90      6.72 o 
   3   7   4      524.09      501.87      9.33 o 
   4   7   4       28.96        1.07     16.12 o 
  -5   8   4       34.89       85.22     20.59 o 
  -4   8   4        6.43       23.49     11.61 o 
  -3   8   4       98.92      102.43      8.36 o 
  -2   8   4       65.89       68.86      6.22 o 
  -1   8   4      366.02      302.72     43.12 o 
   0   8   4      587.96      642.91      8.57 o 
   1   8   4      382.91      383.30     22.90 o 
   2   8   4      171.96      164.37     13.64 o 
   3   8   4       77.94       95.24     17.37 o 
  -5   9   4        2.58       43.17     20.07 o 
  -4   9   4      260.20      214.87     18.34 o 
  -3   9   4      533.25      627.28     35.84 o 
  -2   9   4     4402.20     4320.44    155.32 o 
  -1   9   4     2095.86     1827.45    306.63 o 
   0   9   4     5014.68     5081.86     19.05 o 
   1   9   4     2147.48     2085.82     11.65 o 
   2   9   4      172.61      183.26     30.88 o 
   3   9   4      584.59      579.39     58.81 o 
  -4  10   4      108.18       64.76     17.50 o 
  -3  10   4     2034.76     1967.45     14.73 o 
  -2  10   4     1754.22     1660.53     73.08 o 
  -1  10   4     6016.70     5973.92     18.61 o 
   0  10   4     3274.35     3368.43     14.16 o 
   1  10   4      418.93      460.37      9.07 o 
   2  10   4     1497.01     1502.75    210.71 o 
   3  10   4        1.28       22.00      9.84 o 
   4  10   4      271.98      193.20     16.37 o 
  -3  11   4        5.94        6.58     10.04 o 
  -2  11   4       51.36       73.37      9.04 o 
  -1  11   4        2.81       16.47      9.36 o 
   0  11   4        6.53        7.46      7.72 o 
   1  11   4        1.24        8.49      6.41 o 
   2  11   4      175.48      154.77     26.79 o 
   3  11   4       53.34       70.07      9.91 o 
  -4  12   4       90.65       77.10     12.91 o 
  -3  12   4     1343.42     1201.51     13.13 o 
  -2  12   4      150.35      167.24      9.85 o 
  -1  12   4     6006.13     5706.07    126.53 o 
   0  12   4      537.59      481.41     10.49 o 
   1  12   4     1417.36     1536.32     14.10 o 
   2  12   4      547.49      473.55     75.95 o 
   3  12   4        4.42       41.82     13.72 o 
   4  12   4       78.76       21.33     16.82 o 
  -4  13   4       51.67       48.48     10.74 o 
  -3  13   4      474.66      397.00     11.44 o 
  -2  13   4     1908.87     1803.92     13.59 o 
  -1  13   4     3175.04     3092.08     25.31 o 
   0  13   4     1877.95     1930.96     45.71 o 
   1  13   4     2580.42     2693.22    187.59 o 
   2  13   4        5.42        2.45      8.27 o 
   3  13   4      898.03      940.79     69.40 o 
  -4  14   4       39.11       24.01     10.46 o 
  -3  14   4       22.33       21.28     11.91 o 
  -2  14   4       73.49      104.95     11.06 o 
  -1  14   4       66.36       60.39      6.37 o 
   0  14   4      364.77      343.70      9.54 o 
   1  14   4      165.26      179.28     16.74 o 
   2  14   4       12.92       12.76      8.66 o 
   3  14   4       28.77       43.69     30.86 o 
  -4  15   4      125.34       94.52     10.93 o 
  -3  15   4       90.44      122.51     12.61 o 
  -2  15   4     2442.16     2392.48     16.33 o 
  -1  15   4      284.15      242.07     21.44 o 
   0  15   4     2547.22     2450.38     65.83 o 
   1  15   4        6.87        2.21      6.65 o 
   2  15   4      102.08      123.46     30.61 o 
   3  15   4       45.27       59.08     31.46 o 
  -4  16   4        0.08        7.82     13.13 o 
  -3  16   4      128.84      162.94     13.06 o 
  -2  16   4      685.91      716.43     13.24 o 
  -1  16   4      208.14      201.75     14.55 o 
   0  16   4     2430.52     2413.54    189.74 o 
   1  16   4       72.96       46.72     16.15 o 
   2  16   4     1396.87     1232.22    229.97 o 
   3  16   4      136.13      145.75     16.46 o 
  -4  17   4       50.81       52.51     18.97 o 
  -3  17   4      317.42      332.17     13.84 o 
  -2  17   4       22.67       28.22     11.92 o 
  -1  17   4        0.16       10.42      6.79 o 
   0  17   4      175.73      190.88     19.79 o 
   1  17   4      154.05      159.48     13.81 o 
   2  17   4       41.30       56.98     10.12 o 
   3  17   4        7.97       28.43     14.92 o 
  -3  18   4      205.67      241.31     14.00 o 
  -2  18   4       72.10       79.46     12.38 o 
  -1  18   4     1546.18     1347.00     21.41 o 
   0  18   4        9.04        8.88      7.89 o 
   1  18   4      245.82      266.31     14.40 o 
   2  18   4        1.25       13.33     14.05 o 
   3  18   4       29.46       24.85     12.08 o 
  -3  19   4       27.34       50.52     13.88 o 
  -2  19   4        8.92       32.54     12.63 o 
  -1  19   4      773.38      772.73     19.06 o 
   0  19   4       78.79       89.21      9.45 o 
   1  19   4     1040.08     1069.81     16.41 o 
   2  19   4       53.75       40.17     11.25 o 
   3  19   4      191.91      151.05     18.12 o 
  -3  20   4       60.50      105.90     14.41 o 
  -2  20   4      188.68      221.51     13.53 o 
  -1  20   4      110.41       92.42     11.75 o 
   0  20   4        1.99        9.86      8.37 o 
   2  20   4        4.88       -0.19     16.52 o 
  -3  21   4       63.65      107.33     14.63 o 
  -2  21   4      282.62      290.91     13.99 o 
  -1  21   4       86.00      106.34     12.74 o 
   0  21   4      547.96      583.84     20.19 o 
   1  21   4       25.95       34.98     16.02 o 
   2  21   4       20.48       17.90     17.96 o 
  -2  22   4       26.86       65.12     13.74 o 
  -1  22   4       48.16       73.14     13.08 o 
   0  22   4      570.18      617.30     27.46 o 
   1  22   4      225.25      232.39     16.16 o 
   2  22   4      502.43      508.37     19.58 o 
  -2  23   4      123.84      183.15     14.55 o 
  -1  23   4       70.88       86.52     13.55 o 
   0  23   4       14.77       29.37      9.64 o 
   1  23   4       20.30        9.26     16.77 o 
  -2  24   4        3.08       39.70     15.10 o 
  -1  24   4       60.97       61.47     13.09 o 
   0  24   4      185.69      234.83     11.55 o 
   1  24   4       19.56        6.99     17.05 o 
  -1  25   4      123.10      154.22     13.55 o 
   0  25   4      229.21      286.30     17.55 o 
   1  25   4      433.83      448.11     19.31 o 
  -5   0   5      127.65      143.88     25.40 o 
  -3   0   5       98.72       81.97     13.40 o 
  -1   0   5       37.32       29.66      7.59 o 
   1   0   5       60.68       56.33      8.05 o 
   3   0   5      621.30      566.29     13.21 o 
  -5   1   5        4.54       -4.55     15.32 o 
  -4   1   5      490.58      502.61     13.73 o 
  -3   1   5      462.65      396.38     10.45 o 
  -2   1   5     5217.01     4837.11     62.81 o 
  -1   1   5     2482.99     2554.44     79.28 o 
   0   1   5     7959.02     7831.47     14.33 o 
   1   1   5     2636.34     2683.48     60.96 o 
   2   1   5     1252.71      955.78     17.81 o 
   3   1   5       97.23      137.83      9.89 o 
  -5   2   5       45.06       32.97     15.10 o 
  -4   2   5       75.20       77.70     12.01 o 
  -3   2   5     1397.38     1351.65     25.05 o 
  -2   2   5      500.85      469.92     12.40 o 
  -1   2   5     8939.57     8350.46     70.26 o 
   0   2   5     4307.87     4329.57     36.48 o 
   1   2   5      758.54      752.76      9.69 o 
   2   2   5     1708.02     1145.16     32.76 o 
   3   2   5      296.79      326.81     12.61 o 
   4   2   5      190.34      159.19     26.50 o 
  -5   3   5       24.20       48.31     13.83 o 
  -4   3   5      142.74      135.87     12.55 o 
  -3   3   5        2.28        3.71      6.68 o 
  -2   3   5        2.60       -1.32      4.46 o 
  -1   3   5      210.91      189.01      4.83 o 
   0   3   5       31.54       42.46      5.46 o 
   1   3   5       36.63       31.20      7.57 o 
   2   3   5     1125.43      749.41      8.58 o 
   3   3   5        2.84       25.85     12.77 o 
   4   3   5       36.27       32.35     13.75 o 
  -5   4   5       36.43       89.26     23.50 o 
  -4   4   5      153.00      147.25     12.70 o 
  -3   4   5     2386.01     2166.12    101.40 o 
  -2   4   5      950.10      852.86     10.31 o 
  -1   4   5     5389.31     5180.45     12.24 o 
   0   4   5      887.39      925.60     46.53 o 
   1   4   5     3407.74     3287.80     14.02 o 
   2   4   5      478.33      373.36     15.05 o 
   3   4   5        1.74       29.67     12.39 o 
   4   4   5       56.70       44.68     32.30 o 
  -5   5   5        3.13       36.47     17.36 o 
  -4   5   5       43.82       35.35     13.24 o 
  -3   5   5        3.04       16.17      7.60 o 
  -2   5   5     2660.04     2716.92     10.59 o 
  -1   5   5     1865.48     1834.91     10.52 o 
   0   5   5      691.26      596.10      8.99 o 
   1   5   5     4602.08     4577.25     16.82 o 
   2   5   5        8.07        9.91      5.21 o 
   3   5   5      885.62      780.08     44.77 o 
   4   5   5        4.46       -0.81     12.66 o 
  -5   6   5       96.54      150.95     31.34 o 
  -4   6   5      196.05      214.52     13.44 o 
  -3   6   5      264.15      221.35     16.60 o 
  -2   6   5      152.19      120.37      5.02 o 
  -1   6   5       25.09       22.07      3.85 o 
   0   6   5      131.90      125.86      8.17 o 
   1   6   5      978.69     1051.63     10.79 o 
   2   6   5        2.32        3.43      7.83 o 
   3   6   5      120.80       90.69      7.05 o 
  -4   7   5      250.87      240.72     44.94 o 
  -3   7   5      338.44      359.01     29.23 o 
  -2   7   5     2312.27     2355.25     90.39 o 
  -1   7   5       35.07       36.32      8.18 o 
   0   7   5     3303.26     3262.07     14.62 o 
   1   7   5       72.69       85.79      7.67 o 
   2   7   5      221.80      186.38     46.30 o 
   3   7   5      122.99      113.02      9.62 o 
  -4   8   5       88.35      103.87     24.78 o 
  -3   8   5        9.24       -0.26      7.95 o 
  -2   8   5       18.69       14.20      5.77 o 
  -1   8   5      113.89      135.74      9.37 o 
   0   8   5     3359.43     3493.99     15.43 o 
   1   8   5      177.39      201.20      8.69 o 
   2   8   5     3021.31     2698.09    566.22 o 
   3   8   5      210.58      172.17     20.05 o 
   4   8   5      214.65      137.65     18.01 o 
  -4   9   5      327.71      340.79     56.06 o 
  -3   9   5      627.81      644.03     90.21 o 
  -2   9   5       90.09       74.33      8.94 o 
  -1   9   5      292.21      223.92      9.95 o 
   0   9   5      247.28      255.91      8.94 o 
   1   9   5      118.60      106.95      8.62 o 
   2   9   5      108.52      125.83     55.16 o 
   3   9   5        1.55       18.72      9.90 o 
  -4  10   5       73.57       49.13     19.62 o 
  -3  10   5      808.95      692.17     44.27 o 
  -2  10   5      236.29      221.61     10.01 o 
  -1  10   5     1298.10     1256.11     12.78 o 
   0  10   5       22.37       20.83      8.37 o 
   1  10   5      331.71      344.01      9.31 o 
   2  10   5       13.84       11.72     14.14 o 
   3  10   5      100.83      107.99     10.11 o 
  -3  11   5      496.66      502.56     12.76 o 
  -2  11   5       21.65        9.53     10.50 o 
  -1  11   5     1270.77     1289.66     12.57 o 
   0  11   5       80.44      112.13      9.08 o 
   1  11   5     3277.27     3485.43     69.68 o 
   2  11   5      294.35      219.40     64.34 o 
   3  11   5      789.53      739.79    113.66 o 
  -4  12   5      370.21      307.85     13.97 o 
  -3  12   5      222.46      238.87     12.57 o 
  -2  12   5      307.76      285.90     11.44 o 
  -1  12   5      155.19      127.71      9.51 o 
   0  12   5       68.33       66.29      9.25 o 
   1  12   5      147.03      167.52      7.96 o 
   2  12   5       16.19       14.81     13.75 o 
   3  12   5        3.46       40.67     26.87 o 
  -4  13   5      256.81      177.87     18.40 o 
  -3  13   5      114.93      123.30     12.86 o 
  -2  13   5      154.81      149.49     11.63 o 
  -1  13   5       36.63       31.13      9.64 o 
   0  13   5      164.66      169.58      7.79 o 
   1  13   5      557.96      589.83     13.54 o 
   2  13   5      173.50      159.26     43.94 o 
   3  13   5        7.98       48.07     14.67 o 
  -4  14   5      171.01      125.03     26.08 o 
  -3  14   5      234.89      223.78     13.70 o 
  -2  14   5       11.37        0.74     11.66 o 
  -1  14   5      546.87      483.90     34.56 o 
   0  14   5     3205.04     3356.35     22.13 o 
   1  14   5      749.28      814.88      9.11 o 
   2  14   5      994.63      874.92    221.41 o 
   3  14   5       47.86       91.24     11.18 o 
  -4  15   5      156.68      149.94     48.89 o 
  -3  15   5      366.18      403.62     14.12 o 
  -2  15   5      819.41      846.16     14.75 o 
  -1  15   5       50.59       44.35      7.70 o 
   0  15   5      303.03      306.86     15.36 o 
   1  15   5      113.86      129.86     19.92 o 
   2  15   5       21.60        6.47     11.63 o 
   3  15   5       58.82       99.79     29.45 o 
  -4  16   5       41.73       38.40     15.64 o 
  -3  16   5        0.55       10.73     13.35 o 
  -2  16   5        5.18       17.62     12.50 o 
  -1  16   5       22.32       15.15      7.71 o 
   0  16   5      282.64      290.02     12.31 o 
   1  16   5      113.98      125.04     11.50 o 
   2  16   5      171.02      137.88     38.07 o 
   3  16   5       58.91      106.34     46.20 o 
  -3  17   5       36.12       36.04     13.73 o 
  -2  17   5     1417.15     1423.33     16.40 o 
  -1  17   5      103.41       99.25      8.34 o 
   0  17   5     1067.81     1151.51     10.21 o 
   1  17   5     1408.06     1346.64     17.27 o 
   2  17   5      314.68      337.81    123.36 o 
   3  17   5      329.31      289.44     13.15 o 
  -3  18   5      371.72      412.50     15.15 o 
  -2  18   5      340.16      351.02     13.98 o 
  -1  18   5     1302.62     1261.77     72.79 o 
   0  18   5       88.18       92.70      8.10 o 
   1  18   5      123.72      146.70     15.10 o 
   2  18   5      293.38      260.82    102.41 o 
  -3  19   5        8.62       15.89     14.50 o 
  -2  19   5       44.65       43.09     13.41 o 
  -1  19   5       11.38       32.88      8.77 o 
   0  19   5      106.29       99.82      8.54 o 
   1  19   5      105.39      101.77     16.68 o 
   2  19   5       52.63       46.43     21.60 o 
  -3  20   5      535.74      493.20     16.05 o 
  -2  20   5       14.40       29.34     13.59 o 
  -1  20   5     1581.88     1651.94     55.49 o 
   0  20   5      230.01      209.67     17.91 o 
   1  20   5      511.27      583.52     18.01 o 
   2  20   5      352.96      307.29     19.05 o 
  -2  21   5      633.71      698.76     16.00 o 
  -1  21   5      185.06      206.55      9.86 o 
   0  21   5      566.83      537.49     10.41 o 
   1  21   5      294.76      283.92     17.36 o 
  -2  22   5        0.15       12.40     14.50 o 
  -1  22   5      142.24      167.07     14.49 o 
   0  22   5       29.09       36.48      9.81 o 
   1  22   5       18.81        4.47     17.21 o 
  -2  23   5      580.93      590.66     16.28 o 
  -1  23   5       54.36       42.96     14.71 o 
   0  23   5      486.31      492.00     13.04 o 
   1  23   5       49.55       23.00     18.69 o 
  -1  24   5      310.05      316.33     15.74 o 
   0  24   5      489.39      492.38     11.54 o 
  -4   0   6      376.09      413.12     21.66 o 
  -2   0   6       20.21       17.75      8.61 o 
   0   0   6     1762.21     1617.11     12.59 o 
   2   0   6     4107.40     2410.99     18.31 o 
  -4   1   6       50.40       77.88     16.75 o 
  -3   1   6     1183.12     1101.24     26.67 o 
  -2   1   6     1516.16     1441.67     30.49 o 
  -1   1   6        3.51        0.53      6.01 o 
   0   1   6     1588.35     1518.86     44.46 o 
   1   1   6      252.82      244.96      8.32 o 
   2   1   6       43.33       15.15     11.53 o 
   3   1   6       45.26      109.70      8.08 o 
  -4   2   6      381.45      411.20     57.87 o 
  -3   2   6      252.91      232.28     12.93 o 
  -2   2   6      362.87      318.45      6.90 o 
  -1   2   6      530.26      548.39     15.02 o 
   0   2   6      228.23      279.29      7.03 o 
   1   2   6      344.76      364.96     10.66 o 
   3   2   6      115.15      148.56     10.60 o 
  -4   3   6       35.46       42.41     22.64 o 
  -3   3   6      135.98      141.67      8.37 o 
  -2   3   6     1461.33     1359.25     30.86 o 
  -1   3   6      150.03      171.17      6.78 o 
   0   3   6      574.83      586.85     32.20 o 
   1   3   6     2863.91     2726.49     15.45 o 
   3   3   6      856.36      714.26     30.98 o 
  -4   4   6      201.92      188.98     25.21 o 
  -3   4   6      972.73      977.40     45.24 o 
  -2   4   6      778.83      747.63     14.23 o 
  -1   4   6     2252.11     2314.19     14.95 o 
   0   4   6      136.37      152.56     15.92 o 
   1   4   6      997.80      978.82     11.54 o 
   2   4   6        1.56        5.79      8.92 o 
   3   4   6        2.22       32.65     25.80 o 
  -4   5   6      158.11      140.18     28.05 o 
  -3   5   6      398.24      415.85     21.87 o 
  -2   5   6      291.37      259.56      7.23 o 
  -1   5   6       39.01       47.72      6.72 o 
   0   5   6       48.09       46.78      9.66 o 
   1   5   6       51.58       47.15      8.69 o 
   2   5   6      251.15      142.03      8.72 o 
  -4   6   6       69.10       58.66     17.88 o 
  -3   6   6      842.21      784.35     73.99 o 
  -2   6   6       11.11       17.62      5.40 o 
  -1   6   6     3941.32     3910.94     82.71 o 
   0   6   6     1805.69     1791.67     13.59 o 
   1   6   6      642.03      675.17     10.82 o 
   2   6   6      556.56      319.24    133.71 o 
   3   6   6      105.54       57.07     13.27 o 
  -4   7   6      151.56      133.84     38.85 o 
  -3   7   6      367.56      395.07      9.22 o 
  -2   7   6     3431.31     3444.80     91.67 o 
  -1   7   6      833.76      869.22     12.15 o 
   0   7   6     1918.20     1779.67     13.26 o 
   1   7   6       45.50       59.84      9.67 o 
   3   7   6      248.18      197.52     60.79 o 
  -4   8   6       26.84       44.50     18.41 o 
  -3   8   6       26.22       19.67     12.43 o 
  -2   8   6      255.66      273.86     11.07 o 
  -1   8   6       24.78       29.04     10.81 o 
   0   8   6       39.66       68.49     10.09 o 
   1   8   6       70.69       79.81      9.36 o 
   3   8   6      271.16      200.06     52.65 o 
  -4   9   6      248.98      227.26     62.37 o 
  -2   9   6     3092.04     3024.54     17.45 o 
  -1   9   6      492.49      545.84     11.89 o 
   0   9   6     5179.79     5459.06     20.40 o 
   1   9   6      426.99      420.22     10.56 o 
   2   9   6      227.70      272.13    157.41 o 
   3   9   6      332.19      301.53     62.04 o 
  -3  10   6      691.16      684.92     14.00 o 
  -2  10   6      414.38      405.57     12.32 o 
  -1  10   6     5146.04     5375.96     20.95 o 
   0  10   6      179.00      238.75     10.91 o 
   1  10   6      428.52      444.40     11.17 o 
   2  10   6      722.83      684.57    310.85 o 
   3  10   6       24.66       49.01     11.27 o 
  -3  11   6       34.44       36.10     12.32 o 
  -2  11   6        4.99        0.44     11.44 o 
  -1  11   6       87.39      125.43     11.14 o 
   0  11   6      255.05      287.07     10.93 o 
   1  11   6        0.45       -2.00     10.07 o 
   2  11   6       84.85      106.12     17.67 o 
   3  11   6        2.30       41.13     19.90 o 
  -4  12   6      113.33       77.36     13.95 o 
  -3  12   6      780.96      685.12     14.11 o 
  -2  12   6      387.55      366.85     12.94 o 
  -1  12   6     4010.83     3974.00     19.28 o 
   0  12   6       12.75       77.93     10.90 o 
   1  12   6     1566.71     1693.05     88.37 o 
   2  12   6      373.24      375.19    188.45 o 
   3  12   6       62.43       87.82     16.88 o 
  -4  13   6       42.92       42.85     13.91 o 
  -3  13   6       27.36       19.26     11.77 o 
  -2  13   6      518.85      516.73     13.47 o 
  -1  13   6      195.31      224.51     11.94 o 
   0  13   6     1651.43     1815.02     15.21 o 
   1  13   6      662.03      725.62     10.27 o 
   2  13   6       49.81       41.38     17.32 o 
   3  13   6      241.38      234.49     34.19 o 
  -4  14   6       60.15       71.77     13.51 o 
  -3  14   6      125.40       94.34     12.87 o 
  -2  14   6      149.49      157.44     12.66 o 
  -1  14   6      129.57      120.78     11.49 o 
   0  14   6        0.85       22.23      8.71 o 
   1  14   6      209.13      247.91      9.59 o 
   2  14   6        6.70        4.89     17.20 o 
   3  14   6       13.71       25.67     13.48 o 
  -3  15   6      103.28      101.92     13.73 o 
  -2  15   6     1399.75     1213.85     14.83 o 
  -1  15   6      124.00      118.45      9.13 o 
   0  15   6     1124.75     1226.97     28.38 o 
   1  15   6      125.00      110.87      9.41 o 
   2  15   6      291.40      295.87    128.42 o 
  -3  16   6       32.42       22.43     13.79 o 
  -2  16   6       28.98       40.42     12.81 o 
  -1  16   6      148.38      152.50     15.55 o 
   0  16   6      477.34      558.32     10.36 o 
   1  16   6      139.10      112.90     16.49 o 
   2  16   6      266.50      244.01     90.28 o 
  -3  17   6      202.67      186.65     14.68 o 
  -2  17   6      107.00       85.61     13.40 o 
  -1  17   6       73.46       68.88      9.57 o 
   0  17   6       11.24       19.61      9.43 o 
   1  17   6        4.44       -3.29     16.80 o 
   2  17   6      132.22       96.00     39.36 o 
  -3  18   6      144.27      134.95     15.01 o 
  -2  18   6       77.31       62.75     13.67 o 
  -1  18   6      772.63      703.06     10.71 o 
   0  18   6       11.93        5.40      9.49 o 
   1  18   6      201.90      204.10     16.53 o 
   2  18   6        2.41        2.42     19.56 o 
  -1  19   6      128.84      158.67      9.56 o 
   0  19   6        7.94        0.64      9.75 o 
   1  19   6      591.21      621.28     18.69 o 
   2  19   6       40.51       69.89     20.95 o 
  -2  20   6      138.83      116.95     14.62 o 
  -1  20   6       55.19       45.45      9.44 o 
   0  20   6        0.33        0.41     15.94 o 
   1  20   6        0.79        1.51     18.14 o 
  -2  21   6      110.49       88.13     14.85 o 
  -1  21   6        6.06       -1.82      9.75 o 
   0  21   6      176.73      159.36     10.68 o 
   1  21   6       20.94       38.10     19.45 o 
  -1  22   6       85.00       84.18     13.69 o 
   0  22   6      122.29      124.89     37.68 o 
   1  22   6      139.30      158.96     19.42 o 
  -1  23   6       36.55       36.30     13.80 o 
   0  23   6       11.47       11.44     11.82 o 
  -3   0   7      451.83      402.68     13.51 o 
  -1   0   7       36.91       40.63     10.02 o 
   1   0   7      682.60      715.06     13.43 o 
   3   0   7      243.35      202.02     11.83 o 
  -4   1   7      119.76      109.33     15.21 o 
  -3   1   7        1.10        4.28      9.17 o 
  -2   1   7     1661.72     1531.65     16.26 o 
  -1   1   7      838.56      836.43     21.86 o 
   0   1   7     2431.16     2374.38     73.67 o 
   1   1   7      206.07      230.05     11.03 o 
   2   1   7      702.01      245.75     66.82 o 
   3   1   7       65.43       99.32     19.88 o 
  -4   2   7        9.64       38.95     20.07 o 
  -3   2   7      616.04      570.17     14.93 o 
  -2   2   7        0.35        0.08      7.07 o 
  -1   2   7     2556.49     2620.27     30.63 o 
   0   2   7      715.14      678.03     20.27 o 
   1   2   7      758.05      803.70     12.73 o 
   2   2   7       77.61       16.82     11.89 o 
   3   2   7       63.88      127.85     34.56 o 
  -4   3   7      258.29      276.51     20.91 o 
  -3   3   7      172.98      166.33     21.50 o 
  -2   3   7      104.91       83.69      7.32 o 
  -1   3   7       20.76       34.64      7.64 o 
   0   3   7      140.66      146.51      7.73 o 
   1   3   7      446.06      498.58     12.22 o 
   2   3   7      477.63      240.52     12.19 o 
   3   3   7        9.15      119.57     47.09 o 
  -4   4   7       38.80       78.62     20.42 o 
  -3   4   7      216.91      200.93      9.69 o 
  -2   4   7      363.47      351.30     15.11 o 
  -1   4   7     3071.81     3005.84     39.80 o 
   0   4   7      395.00      424.23     24.43 o 
   1   4   7     2619.96     2829.96     17.17 o 
   2   4   7       16.87        7.84     12.57 o 
   3   4   7       67.71      153.58     54.74 o 
  -4   5   7        9.58       12.75     19.20 o 
  -3   5   7      106.85      112.30     13.53 o 
  -2   5   7     1102.48     1080.62     51.36 o 
  -1   5   7        1.08        1.57      7.77 o 
   0   5   7     1047.42     1089.54     13.36 o 
   1   5   7     1053.52     1052.52     12.98 o 
   2   5   7       43.24       22.44      9.85 o 
   3   5   7      230.97      229.24     13.14 o 
  -4   6   7       77.97       66.90     19.57 o 
  -3   6   7       41.48       46.03     12.02 o 
  -2   6   7     1085.33     1003.83     23.11 o 
  -1   6   7      115.53      115.39     11.90 o 
   0   6   7       70.88       77.01     10.60 o 
   1   6   7      616.12      669.83     11.65 o 
   3   6   7       22.55       31.24     13.50 o 
  -4   7   7       68.95       -9.56     26.40 o 
  -3   7   7      315.32      308.17     12.26 o 
  -2   7   7      720.94      751.74     12.74 o 
  -1   7   7       41.48       40.49     11.45 o 
   0   7   7     2432.69     2498.08     16.92 o 
   1   7   7       52.72       44.73     10.37 o 
   3   7   7        6.29       53.85     13.65 o 
  -4   8   7      194.33       72.54     26.55 o 
  -3   8   7       88.47       94.50     13.02 o 
  -2   8   7        5.44       14.00     11.65 o 
  -1   8   7       64.46       75.22     11.53 o 
   0   8   7      462.19      461.10     12.19 o 
   1   8   7       38.80       46.50     10.97 o 
   3   8   7       72.93       96.89     26.90 o 
  -3   9   7      239.36      240.48     13.38 o 
  -2   9   7       33.50       38.69     12.77 o 
  -1   9   7      733.48      771.07     13.48 o 
   0   9   7      467.96      524.87     12.32 o 
   1   9   7       20.40       27.75     10.80 o 
   3   9   7        9.17       68.42     48.86 o 
  -3  10   7      203.51      203.58     13.37 o 
  -2  10   7       89.19       83.21     12.36 o 
  -1  10   7      935.85     1024.57     14.76 o 
   0  10   7       10.22        6.22     11.03 o 
   1  10   7      319.77      334.46     11.84 o 
   2  10   7       41.32       52.06     19.60 o 
   3  10   7      164.14      143.02     38.22 o 
  -3  11   7      391.57      387.43     14.30 o 
  -2  11   7       31.62       16.38     12.22 o 
  -1  11   7      317.98      371.57     12.45 o 
   0  11   7       13.84       17.59     11.62 o 
   1  11   7      769.04      712.28     12.75 o 
   2  11   7      195.50      224.88     19.99 o 
  -3  12   7      179.35      195.88     14.00 o 
  -2  12   7      331.83      367.93     13.36 o 
  -1  12   7      220.51      261.13     13.04 o 
   0  12   7      109.40      128.98     12.02 o 
   1  12   7       27.56       40.53     11.67 o 
   2  12   7       29.37       39.58     20.76 o 
  -3  13   7      219.00      214.11     14.36 o 
  -2  13   7      169.83      170.31     13.37 o 
  -1  13   7      206.46      219.94     12.77 o 
   0  13   7      110.83      128.81     12.01 o 
   1  13   7       80.56       57.93     10.00 o 
   2  13   7      238.69      318.69     21.87 o 
  -3  14   7      168.09      129.97     14.41 o 
  -2  14   7      153.23      147.64     13.51 o 
  -1  14   7      285.82      277.17     13.23 o 
   0  14   7      449.89      505.61     13.33 o 
   1  14   7      738.50      870.83     50.24 o 
   2  14   7      368.67      344.92    177.56 o 
  -3  15   7      227.29      187.65     15.32 o 
  -2  15   7      433.60      468.63     15.01 o 
  -1  15   7       58.89       58.41     13.05 o 
   0  15   7      302.09      386.18     19.34 o 
   1  15   7       21.22       44.68     10.40 o 
   2  15   7       26.47       59.98     19.96 o 
  -3  16   7       21.46       -0.06     15.14 o 
  -2  16   7      290.58      254.84     14.55 o 
  -1  16   7        0.81       10.60     12.94 o 
   0  16   7        0.39       27.00     10.21 o 
   1  16   7      146.79      152.26     20.14 o 
   2  16   7        0.22       26.28     20.26 o 
  -3  17   7       87.58       66.10     15.29 o 
  -2  17   7      461.17      446.41     15.81 o 
  -1  17   7        3.16       14.40     10.55 o 
   0  17   7     1077.19     1289.28     25.34 o 
   1  17   7      196.10      191.26     19.69 o 
  -2  18   7       35.40       12.87     14.58 o 
  -1  18   7      517.98      562.55     12.00 o 
   0  18   7       10.80       20.43     10.96 o 
   1  18   7      130.51      175.19     20.61 o 
  -2  19   7       14.64       -0.50     14.50 o 
  -1  19   7        0.96       14.81     10.94 o 
   0  19   7       81.51       83.48     11.14 o 
   1  19   7       13.70       35.86     19.10 o 
  -2  20   7       12.10       -4.72     15.35 o 
  -1  20   7      724.93      742.00     12.43 o 
   0  20   7       62.40       71.71     12.62 o 
  -1  21   7       40.55       50.70     14.09 o 
   0  21   7      246.81      251.75     11.48 o 
  -4   0   8       70.40       83.45     24.86 o 
  -2   0   8      555.59      479.15     12.82 o 
   0   0   8      120.11      133.35     12.84 o 
   2   0   8      626.86      257.59     13.60 o 
  -4   1   8      103.08      127.21     18.28 o 
  -3   1   8      424.70      404.40     30.92 o 
  -2   1   8      315.01      271.58     10.97 o 
  -1   1   8      195.74      192.06     12.91 o 
   0   1   8     1869.97     1907.49     17.70 o 
   1   1   8       18.71        4.95     12.28 o 
   2   1   8      130.24       37.32     33.05 o 
  -4   2   8      399.93      402.75     29.25 o 
  -3   2   8      286.12      252.94     17.80 o 
  -2   2   8      236.28      225.94      8.56 o 
  -1   2   8      382.84      375.82     19.30 o 
   0   2   8       54.83       70.28      8.46 o 
   1   2   8      179.02      216.67     12.59 o 
   2   2   8       21.08        6.85     12.73 o 
  -4   3   8       12.56       61.77     24.32 o 
  -3   3   8      321.59      323.20     11.11 o 
  -2   3   8      745.92      654.54      9.42 o 
  -1   3   8       13.74       21.33      8.42 o 
   0   3   8      149.33      173.26     23.97 o 
   1   3   8      542.21      583.41     13.42 o 
   2   3   8       92.30       37.33     12.49 o 
  -4   4   8       74.19       84.27     49.19 o 
  -3   4   8      575.46      518.54     13.97 o 
  -2   4   8      311.70      318.01     12.75 o 
  -1   4   8     1262.96     1338.36     19.56 o 
   0   4   8       23.79       17.19      8.46 o 
   1   4   8      781.65      878.32     14.69 o 
   2   4   8        0.24        0.81     12.09 o 
  -4   5   8       95.38       31.70     27.84 o 
  -3   5   8      361.70      340.05     13.22 o 
  -2   5   8      361.96      347.69      8.94 o 
  -1   5   8      205.52      203.53     15.31 o 
   0   5   8        8.29        4.54     11.92 o 
   1   5   8       81.29       98.18     12.16 o 
  -4   6   8       69.22       -1.59     27.36 o 
  -3   6   8      471.85      403.91     14.13 o 
  -2   6   8      134.58      149.55      8.80 o 
  -1   6   8     1472.98     1594.48     47.62 o 
   0   6   8       72.97       85.07     12.38 o 
   1   6   8      100.34      117.60     11.60 o 
  -3   7   8       62.90       64.46     13.67 o 
  -2   7   8     1340.35     1440.59     33.13 o 
  -1   7   8       14.07       22.00     12.19 o 
   0   7   8      569.19      591.58     13.47 o 
   1   7   8       26.14       24.26     11.19 o 
  -3   8   8      229.75      210.60     13.81 o 
  -2   8   8      378.15      396.18     14.05 o 
  -1   8   8       78.67       71.87     12.45 o 
   0   8   8      296.01      342.37     12.47 o 
   1   8   8       37.51       26.12     11.02 o 
  -3   9   8        8.54        6.37     13.60 o 
  -2   9   8      723.63      722.92     15.07 o 
  -1   9   8        0.47        5.31     12.30 o 
   0   9   8     1175.38     1248.26     15.29 o 
   1   9   8       35.64       32.23     11.61 o 
  -3  10   8       29.18       41.08     13.94 o 
  -2  10   8        4.78        5.35     13.20 o 
  -1  10   8      849.18      923.05     15.06 o 
   0  10   8        1.74       12.83     12.72 o 
   1  10   8      271.97      289.27     13.22 o 
   2  10   8      159.28      223.15     23.24 o 
  -3  11   8       11.66       20.37     13.66 o 
  -2  11   8       69.31       79.34     14.00 o 
  -1  11   8       62.09       84.54     13.56 o 
   0  11   8      146.77      160.60     12.76 o 
   1  11   8        0.04       28.30     12.42 o 
   2  11   8       58.35       55.14     21.79 o 
  -3  12   8      124.84      128.06     15.06 o 
  -2  12   8       34.56       49.92     13.23 o 
  -1  12   8     1122.58     1250.64     16.28 o 
   0  12   8       16.65        8.46     12.74 o 
   1  12   8      508.12      602.86     14.56 o 
   2  12   8      105.03      151.88     23.47 o 
  -3  13   8       21.08       10.22     14.64 o 
  -2  13   8      123.45      158.14     14.98 o 
  -1  13   8       31.11       36.80     13.48 o 
   0  13   8      332.81      398.86     13.83 o 
   1  13   8      116.55      141.70     12.75 o 
   2  13   8        9.97        8.02     24.27 o 
  -3  14   8       37.87       31.78     14.55 o 
  -2  14   8      106.25      124.42     14.71 o 
  -1  14   8       30.46       52.09     13.88 o 
   0  14   8       13.88       31.26     13.45 o 
   1  14   8       82.55      106.31     10.95 o 
  -2  15   8      466.26      485.05     15.96 o 
  -1  15   8        5.15       11.12     13.71 o 
   0  15   8      561.35      672.64     15.48 o 
   1  15   8      108.27      104.62     22.85 o 
  -2  16   8       24.05       22.05     14.49 o 
  -1  16   8       75.21       95.36     13.63 o 
   0  16   8      113.34      125.87     11.93 o 
   1  16   8       21.88       33.48     23.33 o 
  -2  17   8       99.37      114.86     15.72 o 
  -1  17   8      150.48      169.80     12.39 o 
   0  17   8        2.21        6.53     11.71 o 
  -1  18   8      197.37      231.36     15.00 o 
   0  18   8       36.49       29.57     12.04 o 
  -1  19   8        2.81        4.86     12.25 o 
  -3   0   9      261.33      178.94     19.73 o 
  -1   0   9       23.83       38.13     12.84 o 
   1   0   9      150.11      156.63     14.47 o 
  -3   1   9       30.81       20.55      8.89 o 
  -2   1   9      265.21      265.24     12.17 o 
  -1   1   9      155.28      160.47      9.40 o 
   0   1   9      636.78      724.78     30.66 o 
   1   1   9       22.82       33.36     14.45 o 
   2   1   9      117.80       40.86     13.89 o 
  -3   2   9       33.73       29.20     13.31 o 
  -2   2   9       19.13       16.61      8.98 o 
  -1   2   9      273.35      314.40     27.19 o 
   0   2   9       44.75       43.92      9.70 o 
   1   2   9      196.24      226.79     14.14 o 
   2   2   9       81.61       38.83     23.55 o 
  -3   3   9      176.36      129.43     13.54 o 
  -2   3   9       72.45       67.85      9.30 o 
  -1   3   9        5.03       29.50     13.76 o 
   0   3   9      226.59      262.35     19.08 o 
   1   3   9      105.30      135.35     13.58 o 
  -3   4   9        5.70        2.52     12.70 o 
  -2   4   9       65.95       66.98      8.94 o 
  -1   4   9      865.31      899.56     14.60 o 
   0   4   9       29.92       35.68     12.59 o 
   1   4   9      709.45      887.53     15.30 o 
   2   4   9        1.13        4.58     11.93 o 
  -3   5   9       38.84       34.87     13.75 o 
  -2   5   9       56.09       69.75      9.17 o 
  -1   5   9       40.82       59.43     11.46 o 
   0   5   9      226.10      215.42     12.69 o 
   1   5   9       72.35       79.86     13.93 o 
   2   5   9        1.11       37.28     12.58 o 
  -3   6   9        5.76       -2.95     13.86 o 
  -2   6   9      243.16      239.98     11.07 o 
  -1   6   9      135.81      139.34     13.78 o 
   0   6   9      188.68      217.88     13.29 o 
   1   6   9      198.45      256.16     14.05 o 
   2   6   9       10.93       33.35     13.36 o 
  -3   7   9       74.88       58.48     14.02 o 
  -2   7   9      398.59      409.60     14.92 o 
  -1   7   9       26.16       40.43     12.52 o 
   0   7   9     1315.99     1439.64     17.34 o 
   1   7   9       49.87       56.26     13.33 o 
  -3   8   9        5.24       26.33     14.28 o 
  -2   8   9      125.47      134.52     14.29 o 
  -1   8   9      139.88      156.38     14.30 o 
   0   8   9       13.51       36.86     13.42 o 
   1   8   9        0.15        9.54     12.64 o 
  -3   9   9      194.40      196.47     15.16 o 
  -2   9   9       91.01      115.69     13.83 o 
  -1   9   9      472.71      502.23     15.26 o 
   0   9   9      176.47      229.04     14.18 o 
   1   9   9        2.42       16.75     12.72 o 
  -3  10   9      126.07      120.41     15.45 o 
  -2  10   9      156.92      195.57     14.95 o 
  -1  10   9      466.98      490.13     15.18 o 
   0  10   9        7.15       11.02     13.53 o 
   1  10   9      390.44      364.72     13.55 o 
  -2  11   9       10.46       17.67     14.77 o 
  -1  11   9       20.58       25.94     13.82 o 
   0  11   9       31.65       44.41     13.05 o 
   1  11   9       57.27       51.07     13.30 o 
  -2  12   9      256.21      294.84     16.23 o 
  -1  12   9      342.22      397.73     14.66 o 
   0  12   9        8.61       10.86     13.49 o 
   1  12   9      144.10      199.96     13.81 o 
  -2  13   9      177.82      181.50     15.53 o 
  -1  13   9      126.42      161.04     15.13 o 
   0  13   9       96.47       95.31     14.60 o 
   1  13   9        4.32       37.36     13.77 o 
  -2  14   9       36.22       43.10     15.81 o 
  -1  14   9      140.47      167.75     15.35 o 
  -1  15   9        5.25       -2.04     14.93 o 
   0  15   9      165.22      182.78     14.99 o 
  -2   0  10      439.50      413.11     14.78 o 
   0   0  10       13.21       58.18     14.68 o 
  -3   1  10      100.70       80.46     11.56 o 
  -2   1  10      177.49      172.70     10.12 o 
  -1   1  10       69.30       82.55     10.14 o 
   0   1  10      554.91      598.92     24.75 o 
   1   1  10        0.07       19.86     15.22 o 
  -3   2  10      111.23       78.94     13.75 o 
  -2   2  10      137.35      133.92     19.20 o 
  -1   2  10      253.56      264.36     10.33 o 
   0   2  10       13.13       27.27     12.11 o 
   1   2  10      260.60      311.77     16.70 o 
  -2   3  10       81.28       80.87      9.50 o 
  -1   3  10      188.43      236.31     10.52 o 
   0   3  10        5.47       -5.27     14.51 o 
   1   3  10        6.72        9.20     15.26 o 
  -2   4  10       76.41       88.61     10.31 o 
  -1   4  10      615.25      647.46     57.21 o 
   0   4  10        0.17       -0.95     14.02 o 
   1   4  10      180.52      191.70     15.15 o 
  -2   5  10      197.54      210.83     10.76 o 
  -1   5  10       76.58      103.76     10.47 o 
   0   5  10        4.85       16.55     13.73 o 
   1   5  10        0.34       10.77     13.74 o 
  -2   6  10       62.17       72.21     10.42 o 
  -1   6  10      131.14      139.11     14.59 o 
   0   6  10        5.62       22.39     13.67 o 
   1   6  10      117.76      120.90     14.55 o 
  -2   7  10      197.70      206.16     14.99 o 
  -1   7  10       33.32       41.43     14.57 o 
   0   7  10      237.10      249.59     14.06 o 
  -2   8  10       41.06       52.97     14.44 o 
  -1   8  10        2.01       -1.42     14.54 o 
   0   8  10       19.16       39.02     13.41 o 
  -2   9  10      114.86      130.09     15.92 o 
  -1   9  10        0.34        6.92     14.62 o 
   0   9  10      133.18      153.60     14.88 o 
  -1  10  10       20.09       42.18     13.85 o 
   0  10  10       12.05       18.06     14.41 o 
  -1  11  10       43.51       54.62     14.98 o 
                                                 
